# Supplementary material for: ZnO Nanowires/Self-Assembled Monolayer Mediated Selective Detection of Hydrogen
Source: Sensors (Basel). 2024 Oct 31;24(21):7011. doi: 10.3390/s24217011 (PMC11548179; doi:10.3390/s24217011)
Supplement: Supplementary file 1 [file sensors-24-07011-s001.zip]

Archive with 1 entries (1 files):
- sensors-3242782-supplementary.pdf
